# Supplementary material for: Rapid Global Expansion of the Fungal Disease Chytridiomycosis into Declining and Healthy Amphibian Populations
Source: PLoS Pathog. 2009 May 29;5(5):e1000458. doi: 10.1371/journal.ppat.1000458 (PMC2680619; doi:10.1371/journal.ppat.1000458)
Supplement: Dataset S1 — Coding scheme for the multilocus sequence typing markers and genotype matrix of global population. (0.02 MB TXT) [file ppat.1000458.s002.txt]

#NEXUS 
[Below are shown the sequence types for the 17 Bd MLST loci]
[For each locus a representative strain is shown for each sequence type (ST)]
[Variable positions are shown inside parenthesis using IUPAC ambiguity codes]
[Heterozygous sequence types are indicated 'allele1/allele2']
[
CTSYN1
>allele_G_JEL225_ST=a   ATTCATCGGATAGT(G)CTGCCTTGGGTCTACCACAAACCATTCAGTCTTGATCTTTTTTGTACAAGATTACTGACTGCATCCACTCTTCGCTTTTACTGCTCCGTAAATTCCCAGTCAAAACCTACTGCACTCACCATGACATCCTCAGCAGCTCCTATTCGCCAGCCTGACTGGCATATTCCTGCTGGAACTACTGTTCCTCGGCTATACATCAACAACTCTTTGACTCGCAAAAAGGTACGGAATTCTACATTTATATTCAGCTGCCGTCGTTTGTGAATTGGAATTGACGATGATTCAGCAGCAGTTGAATGGTTTCGGAAATTCAGTTACTGATATGGTTGGGCGTAACATGGATCTATACTTGTATAGGAGTT(G)TTTGTTCCTGAAAAAGGACGTCGAGTCACTTGGTATTCTTGCGGGCCAACCGTTTATGACAAATCCCATGTTGGTCATGCCAGGTGAGCTGGTTTGATGCTGGCAAACTGCTCTGGATTTCAACCACTCAT
>allele_A/G_CW36_ST=b   ATTCATCGGATAGT(R)CTGCCTTGGGTCTACCACAAACCATTCAGTCTTGATCTTTTTTGTACAAGATTACTGACTGCATCCACTCTTCGCTTTTACTGCTCCGTAAATTCCCAGTCAAAACCTACTGCACTCACCATGACATCCTCAGCAGCTCCTATTCGCCAGCCTGACTGGCATATTCCTGCTGGAACTACTGTTCCTCGGCTATACATCAACAACTCTTTGACTCGCAAAAAGGTACGGAATTCTACATTTATATTCAGCTGCCGTCGTTTGTGAATTGGAATTGACGATGATTCAGCAGCAGTTGAATGGTTTCGGAAATTCAGTTACTGATATGGTTGGGCGTAACATGGATCTATACTTGTATAGGAGTT(R)TTTGTTCCTGAAAAAGGACGTCGAGTCACTTGGTATTCTTGCGGGCCAACCGTTTATGACAAATCCCATGTTGGTCATGCCAGGTGAGCTGGTTTGATGCTGGCAAACTGCTCTGGATTTCAACCACTCAT
>allele_A_CW26_ST=c     ATTCATCGGATAGT(A)CTGCCTTGGGTCTACCACAAACCATTCAGTCTTGATCTTTTTTGTACAAGATTACTGACTGCATCCACTCTTCGCTTTTACTGCTCCGTAAATTCCCAGTCAAAACCTACTGCACTCACCATGACATCCTCAGCAGCTCCTATTCGCCAGCCTGACTGGCATATTCCTGCTGGAACTACTGTTCCTCGGCTATACATCAACAACTCTTTGACTCGCAAAAAGGTACGGAATTCTACATTTATATTCAGCTGCCGTCGTTTGTGAATTGGAATTGACGATGATTCAGCAGCAGTTGAATGGTTTCGGAAATTCAGTTACTGATATGGTTGGGCGTAACATGGATCTATACTTGTATAGGAGTT(A)TTTGTTCCTGAAAAAGGACGTCGAGTCACTTGGTATTCTTGCGGGCCAACCGTTTATGACAAATCCCATGTTGGTCATGCCAGGTGAGCTGGTTTGATGCTGGCAAACTGCTCTGGATTTCAACCACTCAT

APRT13
>allele_T/C_CW26_ST=b   CACCTCGTCCAAACCAACAAGCCCGTGCACTACCCATCCTTCCCGAACTCCGCTCAAGTGGAGTGCTTCAGCCATAATCCGGCCGATATCTTTTGAAAA(Y)ACTCCAACCACCATTTTGGAAGGGCGAGCGGGATTAGTGAGCGGCCCAAGCCTGTAGATAAAGTTTGGTTAATCAGCGCGCATCAATAAGCTTATTATGCATCGCATGAGTATAGTAAACTATTCCAAAAAACACTTGCATGTTAAATATTGTACGAACACCAAGCTCTTTTCGAGAGGCTGCCACATGTCTCATGGCTGGATGGAAACTCTGAGCAAATAAGAAGCAAAAATTACTCGAGTCGAGGATTGAGCCTACCGCTGTTGGAGAAACAGACTCCAAGTGGCAACCTAGTGCTTCAAGAACATCTGCAGATCCTGATGTTGATGAGGAAGCTCTGCTGCCGTGCTATTAAATATATTTGATGTGTAGATGTTTTAAAATGATATGAATTAGCACATGCCTCAAGCTAGATGCACACTATAACAATCAGCTTATTAAAAAGGTAAAACAAAGACACATGTTGAATGTAGGAAAGTCTAGATCGATATAGTATCGAATGCAGTACCTTGGCAACTTTTACTCCAGCTCCAGCAACAATGATGGATGCAGCGGTAGATACATTAAATGTATTTTGGCCATCACCTCCAGTGCCAACAATATCAGCTACATCAAATGGCAGCTCAACTGGGAGTGCCTTACTCTGCATGGCTTTG
>allele_C_CW36_ST=c     CACCTCGTCCAAACCAACAAGCCCGTGCACTACCCATCCTTCCCGAACTCCGCTCAAGTGGAGTGCTTCAGCCATAATCCGGCCGATATCTTTTGAAAA(C)ACTCCAACCACCATTTTGGAAGGGCGAGCGGGATTAGTGAGCGGCCCAAGCCTGTAGATAAAGTTTGGTTAATCAGCGCGCATCAATAAGCTTATTATGCATCGCATGAGTATAGTAAACTATTCCAAAAAACACTTGCATGTTAAATATTGTACGAACACCAAGCTCTTTTCGAGAGGCTGCCACATGTCTCATGGCTGGATGGAAACTCTGAGCAAATAAGAAGCAAAAATTACTCGAGTCGAGGATTGAGCCTACCGCTGTTGGAGAAACAGACTCCAAGTGGCAACCTAGTGCTTCAAGAACATCTGCAGATCCTGATGTTGATGAGGAAGCTCTGCTGCCGTGCTATTAAATATATTTGATGTGTAGATGTTTTAAAATGATATGAATTAGCACATGCCTCAAGCTAGATGCACACTATAACAATCAGCTTATTAAAAAGGTAAAACAAAGACACATGTTGAATGTAGGAAAGTCTAGATCGATATAGTATCGAATGCAGTACCTTGGCAACTTTTACTCCAGCTCCAGCAACAATGATGGATGCAGCGGTAGATACATTAAATGTATTTTGGCCATCACCTCCAGTGCCAACAATATCAGCTACATCAAATGGCAGCTCAACTGGGAGTGCCTTACTCTGCATGGCTTTG

R6046
[polymorphic for a 2bp deletion=--]
>allele_--_CW26_ST=a      GGTCGGCGGTCGTACTGGCAACCTCACCGATGCCATTACCATCACCCGCAAGGATGCTATTTTTACCGTCGAGATTGCTCCCAATGTTCGATTTGCCAAGCGTTACTTGAAGTACCTCACCAAGAAGTTCCTCAAGAAGTACATGCTTCGCGATTGGCTCCGTGTTATTTCTACTGACAAGACTTCCTACGTTGTCAAGTACTTCAACATTGCCAATAACGAGGCTGATGAAGAGTAATGGCTTGTTCTATTTCAAATATATAGTTCAGTCTCCTGTTAATTATTGTATAGATTTGTGTATTTCAGAATGGTTTAGAGTGTGGAATACAATCTGATTGTGCAGAGTATTTTTTCCAAAAAATTCCGCAAAAAACAATTCCGATTTTGACATAAATATCAACTCCAATTCTACTTTGCCAGTACAA(--)GTCTTATCTATAGGATGCGCACTCTAC    
allele_CA/--_JEL197_ST=b GGTCGGCGGTCGTACTGGCAACCTCACCGATGCCATTACCATCACCCGCAAGGATGCTATTTTTACCGTCGAGATTGCTCCCAATGTTCGATTTGCCAAGCGTTACTTGAAGTACCTCACCAAGAAGTTCCTCAAGAAGTACATGCTTCGCGATTGGCTCCGTGTTATTTCTACTGACAAGACTTCCTACGTTGTCAAGTACTTCAACATTGCCAATAACGAGGCTGATGAAGAGTAATGGCTTGTTCTATTTCAAATATATAGTTCAGTCTCCTGTTAATTATTGTATAGATTTGTGTATTTCAGAATGGTTTAGAGTGTGGAATACAATCTGATTGTGCAGAGTATTTTTTCCAAAAAATTCCGCAAAAAACAATTCCGATTTTGACATAAATATCAACTCCAATTCTACTTTGCCAGTACAA(CA/--)GTCTTATCTATAGGATGCGCACTCTAC 
>allele_CA_JEL284_ST=c    GGTCGGCGGTCGTACTGGCAACCTCACCGATGCCATTACCATCACCCGCAAGGATGCTATTTTTACCGTCGAGATTGCTCCCAATGTTCGATTTGCCAAGCGTTACTTGAAGTACCTCACCAAGAAGTTCCTCAAGAAGTACATGCTTCGCGATTGGCTCCGTGTTATTTCTACTGACAAGACTTCCTACGTTGTCAAGTACTTCAACATTGCCAATAACGAGGCTGATGAAGAGTAATGGCTTGTTCTATTTCAAATATATAGTTCAGTCTCCTGTTAATTATTGTATAGATTTGTGTATTTCAGAATGGTTTAGAGTGTGGAATACAATCTGATTGTGCAGAGTATTTTTTCCAAAAAATTCCGCAAAAAACAATTCCGATTTTGACATAAATATCAACTCCAATTCTACTTTGCCAGTACAA(CA)GTCTTATCTATAGGATGCGCACTCTAC 

BdC5
>allele_C_JP005_ST=a    TCTGTTGTGTAAAAGTAGTCGACACGCCCAGCCTTGAACTCGACAACATAAAGAGGAAACTTGAACATCTGGCGTGGAACGGGTGATACGGC(C)GATACTGGAGACTCGGGAGCGTGATTCATTTGCAGATTCTTACCTGCCTCTGCCCAGGCACGCACACGATTTTCGGTATTTTCAAAATAGTCGTCAATCTCCTCAATTTGATCGCTAATAGCAAGTGTATTGATTCCGTCCTTCAAACTACGCATATTGGCCTTGCGATTCTGATCCAAAGCAGATCCACCAAGCGAATGGCGACGACGTCCAATATCGAAATCAGATCCACTACCAGAGACATCAGCAGCATCAATGTGATTAGTAATAAAACGGTTTACTACACTGGGTGCGACAGAAAAGCGTCGAATTTGTGCTGCCTGTTGCTGTCGATAGCGTTCAAGCAACTCCTCAGTGTTGATGCCATTCATATCGTTTGCTGTAGCTAGATTGCTGGAACGCATTGCCTCCCACATGAACATTTGATGGTTGGGCTGAGTTGATGAACGGCGATGAGCCATTAAATCGTGAGAGTAGTCTGTTTCAGACTGACGCCAAATTGAGCTCATATCAGGA
>allele_C/T_CW26_ST=b   TCTGTTGTGTAAAAGTAGTCGACACGCCCAGCCTTGAACTCGACAACATAAAGAGGAAACTTGAACATCTGGCGTGGAACGGGTGATACGGC(Y)GATACTGGAGACTCGGGAGCGTGATTCATTTGCAGATTCTTACCTGCCTCTGCCCAGGCACGCACACGATTTTCGGTATTTTCAAAATAGTCGTCAATCTCCTCAATTTGATCGCTAATAGCAAGTGTATTGATTCCGTCCTTCAAACTACGCATATTGGCCTTGCGATTCTGATCCAAAGCAGATCCACCAAGCGAATGGCGACGACGTCCAATATCGAAATCAGATCCACTACCAGAGACATCAGCAGCATCAATGTGATTAGTAATAAAACGGTTTACTACACTGGGTGCGACAGAAAAGCGTCGAATTTGTGCTGCCTGTTGCTGTCGATAGCGTTCAAGCAACTCCTCAGTGTTGATGCCATTCATATCGTTTGCTGTAGCTAGATTGCTGGAACGCATTGCCTCCCACATGAACATTTGATGGTTGGGCTGAGTTGATGAACGGCGATGAGCCATTAAATCGTGAGAGTAGTCTGTTTCAGACTGACGCCAAATTGAGCTCATATCAGGA
>allele_T_JAM033_ST=c   TCTGTTGTGTAAAAGTAGTCGACACGCCCAGCCTTGAACTCGACAACATAAAGAGGAAACTTGAACATCTGGCGTGGAACGGGTGATACGGC(T)GATACTGGAGACTCGGGAGCGTGATTCATTTGCAGATTCTTACCTGCCTCTGCCCAGGCACGCACACGATTTTCGGTATTTTCAAAATAGTCGTCAATCTCCTCAATTTGATCGCTAATAGCAAGTGTATTGATTCCGTCCTTCAAACTACGCATATTGGCCTTGCGATTCTGATCCAAAGCAGATCCACCAAGCGAATGGCGACGACGTCCAATATCGAAATCAGATCCACTACCAGAGACATCAGCAGCATCAATGTGATTAGTAATAAAACGGTTTACTACACTGGGTGCGACAGAAAAGCGTCGAATTTGTGCTGCCTGTTGCTGTCGATAGCGTTCAAGCAACTCCTCAGTGTTGATGCCATTCATATCGTTTGCTGTAGCTAGATTGCTGGAACGCATTGCCTCCCACATGAACATTTGATGGTTGGGCTGAGTTGATGAACGGCGATGAGCCATTAAATCGTGAGAGTAGTCTGTTTCAGACTGACGCCAAATTGAGCTCATATCAGGA

BdC24
>allele_A_CW26_ST=a     CTGATGCGTGGAGGGTATTACCACGAAGTTCGGCTTCACGGATAGTACGAGCCAAATTGTCACCTGGAAGAGCCTAGTAGAGATCATTGATTACAACATTCAACAATGAAGGGTTAGTATGCGCGATTTACTACGACTGAGCTGATGCATCATGTAATAGGATCAGCAAAAGTATCTGCAGATGCAATAAACCCATTAACAATGCTTAAAGATCATTAAGCAGTGATATCCGTTATATTTCAACAACTGCTGATCAGTCATACAAGTCAATGCAATCAACGAATGACAGCATCAGTTGT(ACTA)ACAACTGATGCTGAATTGATCAAGAGTAAAGACTACCGCAAAGCATTGTTTTAAACAAGACATGCTCTCCACTATCCTCATGATAATCAAGCCGTCAAAGACACCAATAGCAATGAGTCTGTGCGCAGGATAAAAAACCCTTCACCCACTGTGTATCAATGCATTCTTACTCTAAGAAGACAAGCCTTGAGCATATGAGCAGTTCCAGGAGCATCAGCAGTGTCGAAGCGAGAGCCAGCATTGACCACAATTGCCAGAGTCGAAGCAGGCCCAAAGTGGTCGTACGTGGCCACATTGACA
>allele_A/T_Eur042_ST=b CTGATGCGTGGAGGGTATTACCACGAAGTTCGGCTTCACGGATAGTACGAGCCAAATTGTCACCTGGAAGAGCCTAGTAGAGATCATTGATTACAACATTCAACAATGAAGGGTTAGTATGCGCGATTTACTACGACTGAGCTGATGCATCATGTAATAGGATCAGCAAAAGTATCTGCAGATGCAATAAACCCATTAACAATGCTTAAAGATCATTAAGCAGTGATATCCGTTATATTTCAACAACTGCTGATCAGTCATACAAGTCAATGCAATCAACGAATGACAGCATCAGTTGT(WMKW)ACAACTGATGCTGAATTGATCAAGAGTAAAGACTACCGCAAAGCATTGTTTTAAACAAGACATGCTCTCCACTATCCTCATGATAATCAAGCCGTCAAAGACACCAATAGCAATGAGTCTGTGCGCAGGATAAAAAACCCTTCACCCACTGTGTATCAATGCATTCTTACTCTAAGAAGACAAGCCTTGAGCATATGAGCAGTTCCAGGAGCATCAGCAGTGTCGAAGCGAGAGCCAGCATTGACCACAATTGCCAGAGTCGAAGCAGGCCCAAAGTGGTCGTACGTGGCCACATTGACA
>allele_T_LJR089_ST=c   CTGATGCGTGGAGGGTATTACCACGAAGTTCGGCTTCACGGATAGTACGAGCCAAATTGTCACCTGGAAGAGCCTAGTAGAGATCATTGATTACAACATTCAACAATGAAGGGTTAGTATGCGCGATTTACTACGACTGAGCTGATGCATCATGTAATAGGATCAGCAAAAGTATCTGCAGATGCAATAAACCCATTAACAATGCTTAAAGATCATTAAGCAGTGATATCCGTTATATTTCAACAACTGCTGATCAGTCATACAAGTCAATGCAATCAACGAATGACAGCATCAGTTGT(TAGT)ACAACTGATGCTGAATTGATCAAGAGTAAAGACTACCGCAAAGCATTGTTTTAAACAAGACATGCTCTCCACTATCCTCATGATAATCAAGCCGTCAAAGACACCAATAGCAATGAGTCTGTGCGCAGGATAAAAAACCCTTCACCCACTGTGTATCAATGCATTCTTACTCTAAGAAGACAAGCCTTGAGCATATGAGCAGTTCCAGGAGCATCAGCAGTGTCGAAGCGAGAGCCAGCATTGACCACAATTGCCAGAGTCGAAGCAGGCCCAAAGTGGTCGTACGTGGCCACATTGACA

[Due to incomplete disequilibrium BdC18 is divided into two loci BdC18.1 and BdC18.2]
[Sequence types for BdC18.1 and BdC18.2 are given as "ST=BdC18.1,BdC18.2"]
BdC18(combined)
>allele_1_PM1_(C/T+AG/--)_ST=b,b    AAAATACTGCACAATGGTTTCAACTTATGATTTCCAACCTTTTGAATTTACATTTAGAGTACGATCGAGTTTCCAACACAATCTAT(Y)CAGATTTCCAGAATATCAGAAAGTGCAGTTTAAAACACGTGACCCATACAACTTGGTTTTACAGCAAAGTGTGTTTTCGCCTGTTTTCCCCACGACAAACAATTTAACGAGACATCAATGGTAAATGCCACTATGACCCCTGACCGGCGAGTCGGCCTGCCATTGAATCCGACATCCTCTCTCATCCATCCATCCGTTATATTTACCAACAAGCTCATGCATGCATTTAACCTGGATTGGTTCTCAAGCCAAGGTTTAAAGTCAGATTGAGTGTATTGGAAACTCGCCAATGTGCACAACCCTTTCGAGTAACTTTCACTGGACAATAGTGTACAGTACAAGGGATTAGTATGGATTGGATATAGACAGAGAGAG(AG/--)AAGTCAGAGTTTTATGACTCGAT
>allele_2_JEL203_(C+--)_ST=a,c      AAAATACTGCACAATGGTTTCAACTTATGATTTCCAACCTTTTGAATTTACATTTAGAGTACGATCGAGTTTCCAACACAATCTAT(C)CAGATTTCCAGAATATCAGAAAGTGCAGTTTAAAACACGTGACCCATACAACTTGGTTTTACAGCAAAGTGTGTTTTCGCCTGTTTTCCCCACGACAAACAATTTAACGAGACATCAATGGTAAATGCCACTATGACCCCTGACCGGCGAGTCGGCCTGCCATTGAATCCGACATCCTCTCTCATCCATCCATCCGTTATATTTACCAACAAGCTCATGCATGCATTTAACCTGGATTGGTTCTCAAGCCAAGGTTTAAAGTCAGATTGAGTGTATTGGAAACTCGCCAATGTGCACAACCCTTTCGAGTAACTTTCACTGGACAATAGTGTACAGTACAAGGGATTAGTATGGATTGGATATAGACAGAGAGAG(--)AAGTCAGAGTTTTATGACTCGAT
>allele_3_JEL270_(T+--)_ST=c,c      AAAATACTGCACAATGGTTTCAACTTATGATTTCCAACCTTTTGAATTTACATTTAGAGTACGATCGAGTTTCCAACACAATCTAT(T)CAGATTTCCAGAATATCAGAAAGTGCAGTTTAAAACACGTGACCCATACAACTTGGTTTTACAGCAAAGTGTGTTTTCGCCTGTTTTCCCCACGACAAACAATTTAACGAGACATCAATGGTAAATGCCACTATGACCCCTGACCGGCGAGTCGGCCTGCCATTGAATCCGACATCCTCTCTCATCCATCCATCCGTTATATTTACCAACAAGCTCATGCATGCATTTAACCTGGATTGGTTCTCAAGCCAAGGTTTAAAGTCAGATTGAGTGTATTGGAAACTCGCCAATGTGCACAACCCTTTCGAGTAACTTTCACTGGACAATAGTGTACAGTACAAGGGATTAGTATGGATTGGATATAGACAGAGAGAG(--)AAGTCAGAGTTTTATGACTCGAT
>allele_4_JEL271_(C/T+--)_ST=b,c    AAAATACTGCACAATGGTTTCAACTTATGATTTCCAACCTTTTGAATTTACATTTAGAGTACGATCGAGTTTCCAACACAATCTAT(Y)CAGATTTCCAGAATATCAGAAAGTGCAGTTTAAAACACGTGACCCATACAACTTGGTTTTACAGCAAAGTGTGTTTTCGCCTGTTTTCCCCACGACAAACAATTTAACGAGACATCAATGGTAAATGCCACTATGACCCCTGACCGGCGAGTCGGCCTGCCATTGAATCCGACATCCTCTCTCATCCATCCATCCGTTATATTTACCAACAAGCTCATGCATGCATTTAACCTGGATTGGTTCTCAAGCCAAGGTTTAAAGTCAGATTGAGTGTATTGGAAACTCGCCAATGTGCACAACCCTTTCGAGTAACTTTCACTGGACAATAGTGTACAGTACAAGGGATTAGTATGGATTGGATATAGACAGAGAGAG(--)AAGTCAGAGTTTTATGACTCGAT
>allele_5_JEL277_(T+AG)_ST=c,a      AAAATACTGCACAATGGTTTCAACTTATGATTTCCAACCTTTTGAATTTACATTTAGAGTACGATCGAGTTTCCAACACAATCTAT(T)CAGATTTCCAGAATATCAGAAAGTGCAGTTTAAAACACGTGACCCATACAACTTGGTTTTACAGCAAAGTGTGTTTTCGCCTGTTTTCCCCACGACAAACAATTTAACGAGACATCAATGGTAAATGCCACTATGACCCCTGACCGGCGAGTCGGCCTGCCATTGAATCCGACATCCTCTCTCATCCATCCATCCGTTATATTTACCAACAAGCTCATGCATGCATTTAACCTGGATTGGTTCTCAAGCCAAGGTTTAAAGTCAGATTGAGTGTATTGGAAACTCGCCAATGTGCACAACCCTTTCGAGTAACTTTCACTGGACAATAGTGTACAGTACAAGGGATTAGTATGGATTGGATATAGACAGAGAGAG(AG)AAGTCAGAGTTTTATGACTCGAT
>allele_6_JEL289_(T+AG/--)_ST=c,b   AAAATACTGCACAATGGTTTCAACTTATGATTTCCAACCTTTTGAATTTACATTTAGAGTACGATCGAGTTTCCAACACAATCTAT(T)CAGATTTCCAGAATATCAGAAAGTGCAGTTTAAAACACGTGACCCATACAACTTGGTTTTACAGCAAAGTGTGTTTTCGCCTGTTTTCCCCACGACAAACAATTTAACGAGACATCAATGGTAAATGCCACTATGACCCCTGACCGGCGAGTCGGCCTGCCATTGAATCCGACATCCTCTCTCATCCATCCATCCGTTATATTTACCAACAAGCTCATGCATGCATTTAACCTGGATTGGTTCTCAAGCCAAGGTTTAAAGTCAGATTGAGTGTATTGGAAACTCGCCAATGTGCACAACCCTTTCGAGTAACTTTCACTGGACAATAGTGTACAGTACAAGGGATTAGTATGGATTGGATATAGACAGAGAGAG(AG/--)AAGTCAGAGTTTTATGACTCGAT

8702x2
>allele_T_JEL197_ST=a   GTACTGGATTTCCCTCAACCAATCAAAAACCTGCT(T)CGACTACGAGCTCTTCGTCAGCATCCCAGCAATTATTTGATGCGTTTCAATCTGCTCCTACTTCATCGAGTCAACAGCAGCAGCAGCAGGCTCAAACCTCGATGAAAAGCTCGATCCTGTCACTTTATGGAGCACCATCCCCTGTTCGAGCTGCTAATAT
>allele_T/C_EurC2A_ST=b GTACTGGATTTCCCTCAACCAATCAAAAACCTGCT(Y)CGACTACGAGCTCTTCGTCAGCATCCCAGCAATTATTTGATGCGTTTCAATCTGCTCCTACTTCATCGAGTCAACAGCAGCAGCAGCAGGCTCAAACCTCGATGAAAAGCTCGATCCTGTCACTTTATGGAGCACCATCCCCTGTTCGAGCTGCTAATAT
>allele_C_Eur042_ST=c   GTACTGGATTTCCCTCAACCAATCAAAAACCTGCT(C)CGACTACGAGCTCTTCGTCAGCATCCCAGCAATTATTTGATGCGTTTCAATCTGCTCCTACTTCATCGAGTCAACAGCAGCAGCAGCAGGCTCAAACCTCGATGAAAAGCTCGATCCTGTCACTTTATGGAGCACCATCCCCTGTTCGAGCTGCTAATAT

8009x2
>allele_G_CW26_ST=a       TTAGAATACGAGGTAGATGGTTTAAGCCTGCTAAATTTACCACAACAAAAATCTAATATGCATGATATAGTTGAACAGGTCAGATGAGTTGCAGCGTCTTTTCGATCAGCAAGTGCTCAA(G)ACACGGGAATTAGAGAG(A)GAGCTGGCTGACACCCGACTGCTTTTGCACCAGACTCAATCTGGTTAGTGCAGTGTTTA
>allele_T/G_Eur042_ST=b   TTAGAATACGAGGTAGATGGTTTAAGCCTGCTAAATTTACCACAACAAAAATCTAATATGCATGATATAGTTGAACAGGTCAGATGAGTTGCAGCGTCTTTTCGATCAGCAAGTGCTCAA(K)ACACGGGAATTAGAGAG(R)GAGCTGGCTGACACCCGACTGCTTTTGCACCAGACTCAATCTGGTTAGTGCAGTGTTTA
>allele_T_JAM084_ST=c   TTAGAATACGAGGTAGATGGTTTAAGCCTGCTAAATTTACCACAACAAAAATCTAATATGCATGATATAGTTGAACAGGTCAGATGAGTTGCAGCGTCTTTTCGATCAGCAAGTGCTCAA(T)ACACGGGAATTAGAGAG(G)GAGCTGGCTGACACCCGACTGCTTTTGCACCAGACTCAATCTGGTTAGTGCAGTGTTTA

8329x2
>allele_A_JEL197_ST=a   ACTGAAAAAAAAGATTTATCTATTGAGGATGTCTAAATAAAATTTA(A)TAATGGTTGATGTATTCAGCAAATTGCTCATCTAGTTTAACTGTTACATGGAAACAAGTCATCAAATATCTAGAGTTGACAATTAGAATGCGCAATGAATAGGACCGACATACCAAAAGTGATGTTTGAGTCACACACACAACCGAGTTTCCACAAGTCC
>allele_A/G_JEL429_ST=b ACTGAAAAAAAAGATTTATCTATTGAGGATGTCTAAATAAAATTTA(R)TAATGGTTGATGTATTCAGCAAATTGCTCATCTAGTTTAACTGTTACATGGAAACAAGTCATCAAATATCTAGAGTTGACAATTAGAATGCGCAATGAATAGGACCGACATACCAAAAGTGATGTTTGAGTCACACACACAACCGAGTTTCCACAAGTCC
>allele_G_JEL260_ST=c   ACTGAAAAAAAAGATTTATCTATTGAGGATGTCTAAATAAAATTTA(G)TAATGGTTGATGTATTCAGCAAATTGCTCATCTAGTTTAACTGTTACATGGAAACAAGTCATCAAATATCTAGAGTTGACAATTAGAATGCGCAATGAATAGGACCGACATACCAAAAGTGATGTTTGAGTCACACACACAACCGAGTTTCCACAAGTCC

8392x2
>allele_T_CW29_ST=a      GGGCTATTTTATTCTGGCTTGGCTCGCTCCAAAAATGC(T)CTCTCTCTTATCATGCTGAGCATGCTATCCATGTCTGTTGTAACGATTCAGGTAAGACTCTAAAGCAGATGACTAAATAAAAGTGGATATCTCGTATCCAATAATGCCGACGGTAGCATATCAGATGACCTCTGTTCGTGCAA
>allele_A/T_JAM011_ST=b  GGGCTATTTTATTCTGGCTTGGCTCGCTCCAAAAATGC(W)CTCTCTCTTATCATGCTGAGCATGCTATCCATGTCTGTTGTAACGATTCAGGTAAGACTCTAAAGCAGATGACTAAATAAAAGTGGATATCTCGTATCCAATAATGCCGACGGTAGCATATCAGATGACCTCTGTTCGTGCAA
>allele_A_203_ST=c       GGGCTATTTTATTCTGGCTTGGCTCGCTCCAAAAATGC(A)CTCTCTCTTATCATGCTGAGCATGCTATCCATGTCTGTTGTAACGATTCAGGTAAGACTCTAAAGCAGATGACTAAATAAAAGTGGATATCTCGTATCCAATAATGCCGACGGTAGCATATCAGATGACCTCTGTTCGTGCAA

mb-b13
>allele_--_JEL274_ST=a   TCATCATAATGCTGAGTTGAGGATCAATCGGTATGCGTCCTAGATTCAATGCATATGGCATGTATTGATTTTAAAATGAGTAAATATATATATA(--)AATGACAACCAACAAGCTACACAGTACCTAGA
>allele_AT/--_CW29_ST=b  TCATCATAATGCTGAGTTGAGGATCAATCGGTATGCGTCCTAGATTCAATGCATATGGCATGTATTGATTTTAAAATGAGTAAATATATATATA(TA/--)AATGACAACCAACAAGCTACACAGTACCTAGA
>allele_AT_JEL429_ST=c   TCATCATAATGCTGAGTTGAGGATCAATCGGTATGCGTCCTAGATTCAATGCATATGGCATGTATTGATTTTAAAATGAGTAAATATATATATA(TA)AATGACAACCAACAAGCTACACAGTACCTAGA  

9893X2
>allele_--_JEL197_ST=a    TGTTATCTTAACCCCAATAGTCTCGAGTGTTTTCCTAATACAGCTCGTAGATTATATACATTTTTAAATATATATA(--)CGCTGATTAAAAAGTATATTATTGATTTTT
>allele_TA/--_JEL260_ST=b TGTTATCTTAACCCCAATAGTCTCGAGTGTTTTCCTAATACAGCTCGTAGATTATATACATTTTTAAATATATATA(TA/--)CGCTGATTAAAAAGTATATTATTGATTTTT
>allele_TA_JEL270_ST=c    TGTTATCTTAACCCCAATAGTCTCGAGTGTTTTCCTAATACAGCTCGTAGATTATATACATTTTTAAATATATATA(TA)CGCTGATTAAAAAGTATATTATTGATTTTT

b7-10c
>allele_G_JEL284_ST=a     CTGTACTTTCACAACCACTTTGGCGACCAACACGGGTA(G)TCCAACAAC(TACTAC)ACTACTACTACTACTACCACTACTACTCCAACAACAACTACTACTATCACCAGTGCACCAGAAACTATAACCACAGTGCCTTCCACTACTACTACCACTACGACAACCACCGCGTTTGTTTCTACCACTGAAAGCTCACCAATTGTCTCGACTTCCGTGGCCACATCTGAGGCTTCATCGACCAC
>allele_G/C_JEL404_ST=b
CTGTACTTTCACAACCACTTTGGCGACCAACACGGGTA(S)TCCAACAACTACTAC(TACTAC/A)ACTACTACTACTACTACCACTACTACTCCAACAACAACTACTACTATCACCAGTGCACCAGAAACTATAACCACAGTGCCTTCCACTACTACTACCACTACGACAACCACCGCGTTTGTTTCTACCACTGAAAGCTCACCAATTGTCTCGACTTCCGTGGCCACATCTGAGGCTTCATCGACCAC>allele_C_JEL260_ST=c     CTGTACTTTCACAACCACTTTGGCGACCAACACGGGTA(C)TCCAACAAC(A)ACTACTACTACTACTACCACTACTACTCCAACAACAACTACTACTATCACCAGTGCACCAGAAACTATAACCACAGTGCCTTCCACTACTACTACCACTACGACAACCACCGCGTTTGTTTCTACCACTGAAAGCTCACCAATTGTCTCGACTTCCGTGGCCACATCTGAGGCTTCATCGACCAC

6873X2
>allele_A_JEL197_ST=a    TTGATGGTCAGTAGAAATCGCCATCTACAAAATGATAACTATAGTT(A)TGATGATACAAATTAAACTAAATATATATATACGAACCATATCGATAAAACTGGCAATATCCCTTCTTTTTTGCAGAATTCCAACGTGTCTTTTCCCATTTGAATTTACTAGATCTAATAAATGATAAAGTTA(C)TATACTACCGACAAATTTATCCAAAAGGTAAACA(C)TCAAAGTGTAGGTTTGAAAATAAACAAGAATACT
>allele_A/G_JEL225_ST=b  TTGATGGTCAGTAGAAATCGCCATCTACAAAATGATAACTATAGTT(R)TGATGATACAAATTAAACTAAATATATATATACGAACCATATCGATAAAACTGGCAATATCCCTTCTTTTTTGCAGAATTCCAACGTGTCTTTTCCCATTTGAATTTACTAGATCTAATAAATGATAAAGTTA(M)TATACTACCGACAAATTTATCCAAAAGGTAAACA(Y)TCAAAGTGTAGGTTTGAAAATAAACAAGAATACT
>allele_G_JEL203_ST=c    TTGATGGTCAGTAGAAATCGCCATCTACAAAATGATAACTATAGTT(G)TGATGATACAAATTAAACTAAATATATATATACGAACCATATCGATAAAACTGGCAATATCCCTTCTTTTTTGCAGAATTCCAACGTGTCTTTTCCCATTTGAATTTACTAGATCTAATAAATGATAAAGTTA(A)TATACTACCGACAAATTTATCCAAAAGGTAAACA(T)TCAAAGTGTAGGTTTGAAAATAAACAAGAATACT

6677X2
>allele_A_JEL197_ST=a   TTCTATGGTGAGTATTGGAGCCAATCGTCAAGGATCCTTTGAAGGTGCTGCTGCTGCTGCTCTTATTGTCCCTATGGCATTTTCTACGCTACCTAA(A)TCTACTACCAA(G)CCCATTCC
>allele_A/G_JEL225_ST=b TTCTATGGTGAGTATTGGAGCCAATCGTCAAGGATCCTTTGAAGGTGCTGCTGCTGCTGCTCTTATTGTCCCTATGGCATTTTCTACGCTACCTAA(R)TCTACTACCAA(R)CCCATTCC
>allele_G_JEL203_ST=c   TTCTATGGTGAGTATTGGAGCCAATCGTCAAGGATCCTTTGAAGGTGCTGCTGCTGCTGCTCTTATTGTCCCTATGGCATTTTCTACGCTACCTAA(G)TCTACTACCAA(A)CCCATTCC

6164Y2
>allele_-_JEL273_ST=a  CCACACATGGTAATTATATATATATTTGACTGTTTGAATGCAGCTCTTACTGACATTTT(-)GATTATTATTATAGTTTCAATCAAA
>allele_T/-_PM1_ST=b   CCACACATGGTAATTATATATATATTTGACTGTTTGAATGCAGCTCTTACTGACATTTT(T/-)GATTATTATTATAGTTTCAATCAAA
>allele_T_JEL289_ST=c  CCACACATGGTAATTATATATATATTTGACTGTTTGAATGCAGCTCTTACTGACATTTT(T)GATTATTATTATAGTTTCAATCAAA

]

Begin DATA;
	Dimensions ntax=59 nchar=17;
	Format datatype=standard symbols= "a b c" MISSING=?;
	Matrix
	
JEL197      bbbaabbaaaabaaaab
JEL198      bbbaabbaaaabaaaab
JEL213      bbbabbbbcacbacccb
JEL229      bbbabbbbaaabacaab
JEL230      bbbabbbbaaabacaab
JEL262      bbbabbbbcccbbcccb
JEL226      bbbbabbbbbbbabbbc
JEL277      bbbabcabbbbbabbbb
JEL203      bbacaacbcccbacccb
JEL270      bbabbcccbbbbcbbbb
JEL271      bbabbbcbababcbabb
JEL282      bbabacabbbcbab?bb
JEL225      abababbababbabbbb
JEL231      bbcabbbcbbbb?bbab
JEL239      bbababbbbbbbababb
JEL273      bbabaacbabaaaaaaa
JEL275      bbabaacbabaaaaaaa
JEL253      abaaabbbaaabaaaab
JEL254      bbbabbbbbbbb?bbbb
JEL258      bbbabbbbbbbbabbbb
JEL274      cbabaacbabaaaaaaa
JEL284      bbcabbbbaaabbaaab
JEL289      bbcabcbbacabaaaac
PM5         bbababbbbbbbabbbb
PM7         bbababbbbbbbabbbb
PM1         bbaaabbbcccbacc?b
JEL404      bbbbbbbbbbbbbbbbb
CW26        cbababbcababaaaab
CW27        cbababbcababaaaab
CW29        cbababbcababaaaab
CW34        cbababbcababaaaab
CW36        bcababbbbbabababb
JEL408      bbacabbbcccbacccb
JEL409      bbacabbbcccbacccb
JEL415      bbacabbbcccbacccb
JEL423      bbacabbbcccbacccb
JEL424      bbacabbbcccbacccb
JEL425      bbacabbbcccbacccb
JEL427      bbacaccabbbbabbbb
JEL429      bbababbbbbbcabbbc
Me00LB      bbababbcbbbbabbbb
Tu98LB      bbababbbcbbbacbbb
MM06LB      bbaaabbcaaacaaacb
To05LB      bbababbcbbbbabbbb
Ro99LB      bbaaacabaaabaaaab
Al99LB      bbacabbccccbacccb
Eur042      b?babbbcbbbbabbbb
Eur043      b?babbbcbbbbabbbb
EurC2A      b?abbbbbbbbbcbbbb
JAM018      b?aabbbbaaabaaacb
JP005       b?aaabbbcacbaccac
JAM011      b?abbbbbbbbbabbbb
JAM050      b?bbbacbbbbabbcba
JAM102      b?abbbbbcbcbcbcbc
LJR299      b?cbbbbbbbcbbbcbb
JAM033      b?ccaacbabaacaacb
JAM083      c?acbacbacabbaacb
JAM084      c?acbacbacaabaaca
LRJ089      a?bccacbccacccaaa
;
end;

begin assumptions;
 	usertype hetequal = 3		[heterozygote one step from each homozygote; each homozygote two from each other]
		a  b  c  		[a=homozygote 1, b=heterozygote, c=homozygote 2]
	[a]	.  1  2  
	[b] 	1  .  1  
	[c]	2  1  .  
	;
 	usertype hetonce = 3		[heterozygote one step from each homozygote; homozygotes cannot go to heterozygotes or to other homozygotes]
		a   b    c  		[a=homozygote 1, b=heterozygote, c=homozygote 2]
	[a]	.   100  100  
	[b] 	1   .    1  
	[c]	100 100  .  
	;

	charset supercontig1 = 4 5 9 10 11 13 14 15 16;
end;

[1=CTSYN1, 2=APRT13, 3=R6046, 4=BDC5, 5=BDC24, 6=BDC18.1, 7=BDC18.2, 8=8702x2, 9=8009x2, 10=8329x2, 11=8392x2, 12=mb-b13, 13=9893x2, 14=b7-10c, 15=6873x2, 16=6677x2, 17=11-6164y2]
[CTSYN1 a=G, b=G/A, c=A; APRT13 a=T, b=T/C, c=C; R6046 a=--, b=CA/--, c=CA; BdC5 a=C, b=C/T, c=T; BdC24 a=A, b=A/T, c=T; 
BdC18.1 a=C, b=C/T, c=T; BdC18.2 a=AG, b=AG/--, c=--; 8702x2 a=T, b=T/C, c=C; 
8009x2 a=G, b=T/G, c=T; 8329x2 a=A, b=A/G, c=G; 8392x2 a=T, b=A/T, c=A; 
mb-b13 a=--, b=AT/--, c=AT; 9893x2 a=--, b=TA/--, c=TA; b7-10c a=G, b=G/C, c=C; 
6873x2 a=A, b=A/G, c=G; 6677x2 a=A, b=A/G, c=G; 6164y2 a=-, b=T/-, c=T;]
